# Supplementary material for: Microbial Diversity and Community Structure of Wastewater-Driven Microalgal Biofilms
Source: Microorganisms. 2023 Dec 16;11(12):2994. doi: 10.3390/microorganisms11122994 (PMC10745310; doi:10.3390/microorganisms11122994)
Supplement: Supplementary file 1 [file microorganisms-11-02994-s001.zip]

Archive with 3 entries (3 files):
- FigS1.tif
- FigS2.tif
- Supplementary tables-S1-4.xlsx
