# Supplementary material for: Microbial Diversity and Community Structure of Wastewater-Driven Microalgal Biofilms
Source: Microorganisms. 2023 Dec 16;11(12):2994. doi: 10.3390/microorganisms11122994 (PMC10745310; doi:10.3390/microorganisms11122994)
Supplement: Supplementary file 1 [file microorganisms-11-02994-s001.zip › Supplementary tables-S1-4.xlsx]

## Sheet: Table S1
Supplementary Table S1: Summary of raw and processed ITS gene amplicon sequences. The number of ASVs (amplicon sequence variants) and Shannon diversity indices across the samples are presented.
ITS amplicon datasets
sample-id	replicate	raw reads	filtered reads	denoised reads	non-chimeric sequence	% of non-chimeric sequence	ASVs	Shannon entropy
Inoculum I	1	161124	158653	158210	151376	93.95	246	4.96265
	2	123270	121459	121183	116797	94.75	215	4.78523
	3	163667	161019	160764	154601	94.46	255	4.97944
Inoculum II	1	123881	118885	118114	116376	93.94	616	5.91397
	2	141200	135734	134874	132743	94.01	648	5.95405
	3	125253	119933	119094	117285	93.64	611	5.94076
mWW-ATS	1	121321	117762	116973	116012	95.62	777	6.42999
	2	165609	160879	159974	158474	95.69	865	6.3729
	3	114942	111332	110588	109561	95.32	733	6.30232
CattleM-ATS	1	157343	155121	154643	152643	97.01	277	4.22154
	2	121900	120220	119783	118427	97.15	246	4.15138
	3	178193	175712	175181	172684	96.91	308	4.2685
PigM-ATS	1	153718	151906	151120	146426	95.26	203	3.60249
	2	140952	139247	138588	134093	95.13	185	3.52063
	3	180284	178191	177533	171917	95.36	184	3.60028
BGE-ATS	1	210293	207982	207621	204687	97.33	479	5.55301
	2	130842	129479	129212	127358	97.34	441	5.51245
	3	138939	137433	137160	135087	97.23	506	5.52315
total value		2652731	2600947	2590615	2536547		7795
mean value		147374	144497	143923	140919	95.5611

## Sheet: Table S2
Supplementary Table S2: Summary of raw and processed 16S rRNA gene amplicon sequences. The number of ASVs (amplicon sequence variants) and Shannon diversity indices across the samples are presented.
16S rRNA gene amplicon datasets
sample-id	replicate	raw reads	filtered reads	denoised reads	non-chimeric sequence	% of non-chimeric sequence	ASVs	Shannon entropy
Inoculum I	1	135796	110739	108538	107153	78.91	744	7.17685
	2	165704	136013	134058	132591	80.02	809	7.18805
	3	173459	141924	139554	137531	79.29	784	6.77274
Inoculum II	1	161738	133130	129654	126309	78.09	989	5.89148
	2	207280	171478	167813	163188	78.73	1112	5.89677
	3	142511	115370	112368	109958	77.16	905	5.711
mWW-ATS	1	110909	91270	89571	89096	80.33	2093	8.8951
	2	158979	131839	130096	129023	81.16	2417	8.88281
	3	98656	79676	77837	77569	78.63	1896	8.66832
CattleM-ATS	1	175055	143251	138627	137713	78.67	1442	8.40276
	2	118208	97361	93681	93064	78.73	1251	8.33675
	3	174313	142427	137447	136514	78.32	1422	8.28931
PigM-ATS	1	70744	57774	54353	54132	76.52	1136	7.05069
	2	311814	262526	254794	252245	80.9	2096	7.06858
	3	138517	113389	110353	109944	79.37	1539	7.045
BGE-ATS	1	183374	150519	147542	145347	79.26	1053	8.32875
	2	232853	191987	188057	184653	79.3	1171	8.70063
	3	181763	149202	145611	143116	78.74	1065	8.43149
mWW	1	132008	105295	103814	102279	77.48	2163	9.59587
	2	94167	74524	73115	72241	76.72	1899	9.50597
	3	110695	88163	87072	85898	77.6	1647	9.41717
CattleM	1	167265	133524	126323	119676	71.55	2079	8.81867
	2	120336	96266	91392	87569	72.77	1778	8.66898
	3	172078	137234	131204	124879	72.57	2119	8.77943
PigM	1	110913	89960	85636	82010	73.94	1187	6.99983
	2	162969	132970	129829	126828	77.82	1320	6.34
	3	162647	129758	124706	119218	73.3	1397	7.07731
BGE	1	153549	121868	116938	114513	74.58	1421	8.06342
	2	161548	128087	122829	120128	74.36	1439	8.08001
	3	161051	127127	122084	119405	74.14	1507	8.10978
total value		4650899	3784651	3674896	3603790		43880
mean value		155030	126155	122497	120126	77.2987

## Sheet: Table S3
Supplementary Table S3: Taxonomic classification and statistics of most abundant eukaryotic taxa on genus level of the initial inocula and ATS-systems. Amplicon sequence variants (ASVs) of the same genera, based on ITS gene amplicon sequencing results were presented and taxa with a maximal relative abundance of more than 2.5% in at least one condition are listed.
Results were shown as relative abundance values obtained for each replicate as well as mean values in %; error bars represent standard deviation (SD, n = 3). Not detected features are represented by 0 or empty areas. Statistical analysis was performed with two-tailed Student's t-test, resulting in p-values indicated by green color (p≤0.05 = light green, p≤0.01 = dark green).
Datasets are supplemental information for Figure 5a. Abbreviations: ASVs, amplicon sequence variants.																											mean value in % ± SD (empty = not detected)									p-value of two-tailed heteroskedastic distribution
																																				Inoculum to	Inoculum to	Inoculum to	Inoculum to
kingdom	phyla	class	order	family	genus	Inoculum I			Inoculum II			mWW-ATS			CattleM-ATS			PigM-ATS			BGE-ATS				genus	number of ASVs	Inokulum I	Inokulum II	mWW-ATS	CattleM-ATS	PigM-ATS	BGE-ATS		most abundant in		mWW-ATS	CattleM-ATS	PigM-ATS	BGE-ATS
Viridiplantae	Chlorophyta	Chlorophyceae	Chlamydomonadales	Chlamydomonadaceae	Chlamydomonas	0.00015	8e-05	5e-05	0.01546	0.01601	0.01549	4e-05	0.00033	0.00014	0.09885	0.0969	0.0937	0.00811	0.00792	0.00713	0.0177	0.0145	0.0148		Chlamydomonas	4	0.0% ± 0.00	1.6% ± 0.00	0.0% ± 0.00	9.6% ± 0.03	0.8% ± 0.01	1.6% ± 0.02		CattleM-ATS		0.0777681	1.69637e-07	0.966663	0.0768843
Viridiplantae	Chlorophyta	Chlorophyceae	Chlamydomonadales	Chlamydomonadaceae	Edaphochlamys	0.00016	0.00013	4e-05	0.0001	0.00013	0.00014	0.00029	8e-05	8e-05	0.11677	0.11776	0.11841	0.39521	0.40023	0.38198	0.10823	0.10494	0.10127		Edaphochlamys	3	0.0% ± 0.00	0.0% ± 0.00	0.0% ± 0.00	11.8% ± 0.01	39.2% ± 0.09	10.5% ± 0.03		PigM-ATS		0.684786	1.60657e-05	0.000192375	0.000368105
Viridiplantae	Chlorophyta	Chlorophyceae	Oedogoniales	Oedogoniaceae	Oedogonium	0	0	3e-05	0.13692	0.14202	0.12663	0.00962	0.00921	0.00862	3e-05	0	0	0.00016	0.00017	0.00016	8e-05	8e-05	8e-05		Oedogonium	4	0.0% ± 0.00	13.5% ± 0.08	0.9% ± 0.01	0.0% ± 0.00	0.0% ± 0.00	0.0% ± 0.00		Inoculum II		0.111582	0.0760626	0.0765478	0.0762837
Viridiplantae	Chlorophyta	Chlorophyceae	Sphaeropleales	Neochloridaceae	Botryosphaerella	0	0	0	0.09445	0.09829	0.09494	0.00688	0.00618	0.00601	7e-05	2e-05	0	0	0	0	2e-05	3e-05	0		Botryosphaerella	1		9.6% ± 0.02	0.6% ± 0.00	0.0% ± 0.00		0.0% ± 0.00		Inoculum II		0.110215	0.075787	0.075654	0.0757279
Viridiplantae	Chlorophyta	Chlorophyceae	Sphaeropleales	Scenedesmaceae	Acutodesmus	0	0	0	0	0	0	0.02936	0.03334	0.03285	0.00061	0.0004	0.00064	0.00221	0.0023	0.00217	0.00066	0.00072	0.00069		Acutodesmus	1			3.2% ± 0.02	0.1% ± 0.00	0.2% ± 0.00	0.1% ± 0.00		mWW-ATS		0.00154413	0.0183266	0.000297923	0.000629525
Viridiplantae	Chlorophyta	Chlorophyceae	Sphaeropleales	Scenedesmaceae	Tetradesmus	0.00194	0.00121	0.00161	0.00259	0.00272	0.00307	0.09519	0.10197	0.10799	0.05807	0.06049	0.05942	0.04859	0.05022	0.04576	0.01882	0.01746	0.0167		Tetradesmus	2	0.2% ± 0.00	0.3% ± 0.00	10.2% ± 0.06	5.9% ± 0.01	4.8% ± 0.02	1.8% ± 0.01		mWW-ATS		0.00129687	1.31665e-05	0.00046869	0.000220944
Viridiplantae	Chlorophyta	Trebouxiophyceae	Chlorellales	Chlorellaceae	Chlorella	0.01198	0.01182	0.01194	0.00019	0.00027	0.00015	0.03029	0.03246	0.03436	0.30134	0.31142	0.30343	0.25384	0.25319	0.27867	0.21631	0.22928	0.22583		Chlorella	10	1.2% ± 0.00	0.0% ± 0.00	3.2% ± 0.02	30.5% ± 0.05	26.2% ± 0.15	22.4% ± 0.07		CattleM-ATS		5.65409e-05	1.07024e-08	0.000406512	1.61974e-06
Viridiplantae	Chlorophyta	Trebouxiophyceae	Prasiolales	Prasiolaceae	Tritostichococcus	0.10619	0.12027	0.11312	0	6e-05	3e-05	0	0	0	0.00036	0.0004	0.00054	0.00839	0.00767	0.00733	0.01787	0.01889	0.01591		Tritostichococcus	1	11.3% ± 0.07	0.0% ± 0.00		0.0% ± 0.00	0.8% ± 0.01	1.8% ± 0.02		Inoculum I		0.0760214	0.0776712	0.112329	0.184395
Viridiplantae	Chlorophyta	Ulvophyceae	Cladophorales	Cladophoraceae	Cladophora	0	0	0	0.20223	0.19245	0.20683	0.00587	0.00572	0.00493	0	0	0	0	0	0	0	0	0		Cladophora	4		20.1% ± 0.07	0.6% ± 0.01					Inoculum II		0.0884699	0.0757766	0.0757766	0.0757766
Viridiplantae	Streptophyta	Klebsormidiophyceae	Klebsormidiales	Klebsormidiaceae	Klebsormidium	0.17498	0.21891	0.2237	0	0	0	0.00014	0	0	0	0	0	0	0	0	0	0	0		Klebsormidium	9	20.6% ± 0.27		0.0% ± 0.00					Inoculum I		0.0780922	0.0779937	0.0779937	0.0779937
Stramenopila	Ochrophyta	Chrysophyceae	Chromulinales	uncultured Dinobryon	uncultured Dinobryon	0	0	0	7e-05	0	0.0001	0.05895	0.05704	0.05891	0	0	0	0	0	0	0	0	0		uncultured Dinobryon	8		0.0% ± 0.00	5.8% ± 0.01					mWW-ATS		0.00011548	0.182899	0.182899	0.182899
Stramenopila	Ochrophyta	Eustigmatophyceae	Eustigmatales	Loboceae	Pseudotetraedriella	0	0	0	0.1275	0.12515	0.12373	0.00132	0.00158	0.00146	0	3e-05	0	0	0	0	0	0	0		Pseudotetraedriella	9		12.5% ± 0.02	0.1% ± 0.00	0.0% ± 0.00				Inoculum II		0.0807122	0.0756532	0.0756194	0.0756194
Stramenopila	Ochrophyta	Xanthophyceae	Tribonematales	Tribonemataceae	Tribonema	0	0	0	0	0	0	0.02781	0.02535	0.02894	0	0	0	0	0	0	0	0	0		Tribonema	5			2.7% ± 0.02					mWW-ATS		0.00149629
Stramenopila	Ochrophyta	Bacillariophyceae	Bacillariales	Bacillariaceae	Cylindrotheca	3e-05	0	0	0	0.00011	0	0.00019	0.00019	0	0.25988	0.25783	0.25195	0	0	0	0.00636	0.00684	0.00724		Cylindrotheca	3	0.0% ± 0.00	0.0% ± 0.00	0.0% ± 0.00	25.7% ± 0.04		0.7% ± 0.00		CattleM-ATS		0.239561	8.57385e-05	0.25176	0.00133529
Stramenopila	Ochrophyta	Bacillariophyceae	Cymbellales	Gomphonemataceae	Gomphonema	0.03781	0.03523	0.0398	0.0265	0.02805	0.02778	0.05659	0.05115	0.05304	0.0034	0.00276	0.00286	0.00018	0.00013	0.00012	0.14894	0.15778	0.15157		Gomphonema	9	3.8% ± 0.02	2.7% ± 0.01	5.4% ± 0.03	0.3% ± 0.00	0.0% ± 0.00	15.3% ± 0.05		BGE-ATS		0.000152622	5.35814e-05	3.68099e-05	2.62115e-07
Stramenopila	Ochrophyta	Bacillariophyceae	Thalassiosirales	Stephanodiscaceae	Cyclotella	0	0	0	0	2e-05	0	0.15019	0.15186	0.16096	0	0	0	0	0	0	0	0	5e-05		Cyclotella	8		0.0% ± 0.00	15.4% ± 0.06			0.0% ± 0.00		mWW-ATS		0.000469861	0.363217	0.363217	0.509544
Eukaryota_kgd_Incertae_sedis					unclassified Eukaryota	0	0	0	0	0	0	0.13593	0.13896	0.13868	0	0	0	0	0	0	3e-05	1e-05	0		unclassified Eukaryota	3			13.8% ± 0.02			0.0% ± 0.00		mWW-ATS		4.91714e-05			0.269703
Eukaryota_kgd_Incertae_sedis					unclassified Eukaryota	0.4067	0.37992	0.35249	6e-05	4e-05	0	0	0	0	9e-05	0	3e-05	3e-05	0	0	0	0	0		unclassified Eukaryota	7	38.0% ± 0.27	0.0% ± 0.00		0.0% ± 0.00	0.0% ± 0.00			Inoculum I		0.0762704	0.0763154	0.0762816	0.0762704
Fungi	Aphelida	Aphelidea	Aphelidida	Aphelidiaceae	Aphelidium	0.00042	0.00046	0.00047	3e-05	0	0	0.00032	0.00025	0.00028	0.05768	0.05864	0.05781	0.17585	0.18022	0.16975	0.06338	0.05768	0.05558		Aphelidium	4	0.0% ± 0.00	0.0% ± 0.00	0.0% ± 0.00	5.8% ± 0.01	17.5% ± 0.05	5.9% ± 0.04		PigM-ATS		0.617688	4.10133e-06	0.000296736	0.00154877
Fungi	Ascomycota	unidentified Pezizomycotina	unidentified Pezizomycotina	unidentified Pezizomycotina	Ciliophora	0	0	0	0	0	0	0	5e-05	7e-05	0.00306	0.00181	0.00437	0	0	0	0.1554	0.1547	0.17424		Ciliophora	6			0.0% ± 0.00	0.3% ± 0.01		16.1% ± 0.11		BGE-ATS		0.194613	0.0530411		0.00156769
Fungi	Mucoromycota	Mucoromycetes	Mucorales	Mucoraceae	Mucor	0.02732	0.02229	0.02633	3e-05	0	4e-05	0.00014	0.00012	5e-05	0	0	0	2e-05	0	0	0.00012	0.00011	0.00026		Mucor	2	2.5% ± 0.03	0.0% ± 0.00	0.0% ± 0.00		0.0% ± 0.00	0.0% ± 0.00		Inoculum I		0.0785327	0.0767612	0.0768742	0.0795813

## Sheet: Table S4
Supplementary Table S4: Taxonomic classification and statistics of most abundant prokaryotic taxa on genus level of the initial inocula, ATS-systems and their respective wastewater substrates. Amplicon sequence variants (ASVs) of the same genera, based on 16S rRNA gene amplicon sequencing results were presented and taxa with a maximal relative abundance of more than 2.5% in at least one condition…
Results were shown as relative abundance values obtained for each replicate as well as mean values in %; error bars represent standard deviation (SD, n = 3). Not detected features are represented by 0 or empty areas. Statistical analysis was performed with two-tailed Student's t-test, resulting in p-values indicated by green color (p≤0.05 = light green, p≤0.01 = dark green).
Datasets are supplemental information for Figure 5b. Abbreviations: ASVs, amplicon sequence variants.																																					±		mean value in % ± SD (empty = not detected)
domain	phyla	class	order	family	genus	Inoculum I			Inoculum II			mWW			mWW-ATS			CattleM			CattleM-ATS			PigM			PigM-ATS			BGE			BGE-ATS				genus	number of ASVs	Inokulum I	Inokulum II	mWW	mWW-ATS	CattleM	CattleM-ATS	PigM	PigM-ATS	BGE	BGE-ATS
Bacteria	Cyanobacteria	Cyanobacteriia	Cyanobacteriales	Coleofasciculaceae	Wilmottia	0.0211	0.0212	0.05908	0	0	0	6e-05	2e-05	0	0.00134	0.00152	0.0015	0	0	0	0.01128	0.01314	0.02122	0	0	0	0.00824	0.00994	0.01708	0	0	0	0.0048	0.00606	0.00676		Wilmottia	3	3.4% ± 0.22		0.0% ± 0.00	0.1% ± 0.00		1.5% ± 0.05		1.2% ± 0.05		0.6% ± 0.01
Bacteria	Cyanobacteria	Cyanobacteriia	Cyanobacteriales	Phormidiaceae	Tychonema	0.01384	0.01424	0.1044	6e-05	0	0.0001	0.01194	0.0138	0.0148	0.11156	0.11676	0.12692	0	6e-05	0	0.01638	0.0182	0.04196	0	0	0.00012	0.01008	0.0095	0.04034	4e-05	6e-05	0	0.00348	0.00466	0.00616		Tychonema	5	4.4% ± 0.52	0.0% ± 0.00	1.4% ± 0.01	11.8% ± 0.08	0.0% ± 0.00	2.6% ± 0.14	0.0% ± 0.00	2.0% ± 0.18	0.0% ± 0.00	0.5% ± 0.01
Bacteria	Cyanobacteria	Cyanobacteriia	Pseudanabaenales	Pseudanabaenaceae	Pseudanabaena	0	0.0001	2e-05	0.00176	0.00102	0.00132	0	4e-05	0.0001	0.00318	0.00268	0.00342	0	0	0	0.0021	0.00188	0.00206	0	0	0	0.0077	0.00832	0.00804	0	0	0	0.08334	0.09104	0.09666		Pseudanabaena	9	0.0% ± 0.00	0.1% ± 0.00	0.0% ± 0.00	0.3% ± 0.00		0.2% ± 0.00		0.8% ± 0.00		9.0% ± 0.07
Bacteria	Cyanobacteria	Cyanobacteriia	Synechococcales	Synechococcales familia incertae sedis	Altericista	4e-05	8e-05	2e-05	0.21688	0.2215	0.25026	0.00062	0.0011	0.00074	0.00082	0.00086	0.00072	0	2e-05	0	0.00016	0.00012	8e-05	0	0	0	0	0	0	0	0	0	2e-05	6e-05	8e-05		Altericista	10	0.0% ± 0.00	23.0% ± 0.18	0.1% ± 0.00	0.1% ± 0.00	0.0% ± 0.00	0.0% ± 0.00				0.0% ± 0.00
Bacteria	Bacteroidota	Bacteroidia	Chitinophagales	Chitinophagaceae	Ferruginibacter	0.04966	0.05176	0.04154	0.001	0.00116	0.00098	0.0141	0.0122	0.00956	0.00618	0.0056	0.00614	0	0	0	0.0025	0.00196	0.00222	0	0	0	0.00212	0.00248	0.0022	0	0	0	0.00072	0.001	0.00098		Ferruginibacter	60	4.8% ± 0.05	0.1% ± 0.00	1.2% ± 0.02	0.6% ± 0.00		0.2% ± 0.00		0.2% ± 0.00		0.1% ± 0.00
Bacteria	Bacteroidota	Bacteroidia	Flavobacteriales	Flavobacteriaceae	Flavobacterium	0.01366	0.01344	0.01154	0.02746	0.02682	0.02602	0.01724	0.01902	0.01746	0.0172	0.01652	0.01656	0.00094	0.00102	0.001	0.00606	0.00576	0.00546	0.00166	0.0009	0.00118	0.01198	0.01488	0.01272	0	0	8e-05	0.01288	0.01286	0.01246		Flavobacterium	206	1.3% ± 0.01	2.7% ± 0.01	1.8% ± 0.01	1.7% ± 0.00	0.1% ± 0.00	0.6% ± 0.00	0.1% ± 0.00	1.3% ± 0.02	0.0% ± 0.00	1.3% ± 0.00
Bacteria	Bacillota	Bacilli	Erysipelotrichales	Erysipelotrichaceae	Turicibacter	0	2e-05	2e-05	0.00014	0.0002	0.00016	0.00088	0.00096	0.00078	0.00592	0.00636	0.00584	0.05658	0.05774	0.05766	0.00782	0.00822	0.00806	0.05488	0.0496	0.05614	0.02244	0.0219	0.0207	0.01784	0.01754	0.0184	0.01488	0.01632	0.01768		Turicibacter	34	0.0% ± 0.00	0.0% ± 0.00	0.1% ± 0.00	0.6% ± 0.00	5.7% ± 0.01	0.8% ± 0.00	5.4% ± 0.03	2.2% ± 0.01	1.8% ± 0.00	1.6% ± 0.01
Bacteria	Bacillota	Bacilli	Lactobacillales	Enterococcaceae	Enterococcus	0	0	0	0	0	0	8e-05	0	0.00028	0	0	0	0.0476	0.05048	0.04944	0.0187	0.01862	0.01992	0	0	0	0.02484	0.02104	0.02422	0.01768	0.01724	0.01866	0.00038	0.00034	0.00028		Enterococcus	12			0.0% ± 0.00		4.9% ± 0.01	1.9% ± 0.01		2.3% ± 0.02	1.8% ± 0.01	0.0% ± 0.00
Bacteria	Bacillota	Clostridia	Clostridiales	Clostridiaceae	Clostridium	0.03046	0.02972	0.02512	0.00162	0.0016	0.00146	0.00372	0.00402	0.0054	0.03548	0.03538	0.03586	0.04148	0.04322	0.043	0.05256	0.05316	0.05116	0.28914	0.38398	0.28318	0.05388	0.04432	0.04616	0.04058	0.03768	0.04146	0.18002	0.17504	0.1747		Clostridium	122	2.8% ± 0.03	0.2% ± 0.00	0.4% ± 0.01	3.6% ± 0.00	4.3% ± 0.01	5.2% ± 0.01	31.9% ± 0.57	4.8% ± 0.05	4.0% ± 0.02	17.7% ± 0.03
Bacteria	Bacillota	Clostridia	Lachnospirales	Lachnospiraceae	Herbinix	0	0	0	0	0	0	0.00024	0.00012	0.00044	0	0	0	0.0022	0.00256	0.0027	0.00068	0.00072	0.00074	0.00108	0.00104	0.0009	0.00508	0.00428	0.0047	0.0477	0.0443	0.04918	0.00014	0.00012	0.0001		Herbinix	14			0.0% ± 0.00		0.2% ± 0.00	0.1% ± 0.00	0.1% ± 0.00	0.5% ± 0.00	4.7% ± 0.03	0.0% ± 0.00
Bacteria	Bacillota	Clostridia	Peptostreptococcales-Tissierellales	Peptostreptococcaceae	Romboutsia	0.006	0.005	0.00506	0.00142	0.00124	0.00134	0.00474	0.0063	0.00804	0.05386	0.05476	0.0574	0.07396	0.07838	0.08148	0.02572	0.02594	0.02402	0.02394	0.02686	0.025	0.05074	0.03942	0.0441	0.02708	0.0295	0.03132	0.01068	0.01012	0.00988		Romboutsia	4	0.5% ± 0.01	0.1% ± 0.00	0.6% ± 0.02	5.5% ± 0.02	7.8% ± 0.04	2.5% ± 0.01	2.5% ± 0.01	4.5% ± 0.06	2.9% ± 0.02	1.0% ± 0.00
Bacteria	Bacillota	Clostridia	Peptostreptococcales-Tissierellales	Peptostreptococcaceae	Terrisporobacter	0	0	0	0.0001	0.00012	0.0002	0.00074	0.00066	0.0003	0.0034	0.00372	0.00526	0.0016	0.00172	0.00174	0.00488	0.00522	0.00478	0.09036	0.1021	0.08944	0.00756	0.00646	0.0067	0.00512	0.00456	0.00554	0.039	0.03734	0.03952		Terrisporobacter	10		0.0% ± 0.00	0.1% ± 0.00	0.4% ± 0.01	0.2% ± 0.00	0.5% ± 0.00	9.4% ± 0.07	0.7% ± 0.01	0.5% ± 0.00	3.9% ± 0.01
Bacteria	Gemmatimonadota	Gemmatimonadetes	Gemmatimonadales	Gemmatimonadaceae	Gemmatimonas	0.007	0.00716	0.00578	0.0363	0.03706	0.03314	0.00134	0.00144	0.00172	0.00242	0.00164	0.00158	0	0	0	0.0525	0.0502	0.0487	0	0	0	0.01686	0.01662	0.01786	0	0	0	0.0902	0.089	0.08622		Gemmatimonas	28	0.7% ± 0.01	3.6% ± 0.02	0.2% ± 0.00	0.2% ± 0.00		5.0% ± 0.02		1.7% ± 0.01		8.8% ± 0.02
Bacteria	Nitrospirota	Nitrospiria	Nitrospirales	Nitrospiraceae	Nitrospira	0.0002	8e-05	0.0001	0.00058	0.0005	0.00032	0.03554	0.03182	0.0299	0.03512	0.03608	0.0367	0	0	0	0	0	0	0	0	0	0	0	2e-05	2e-05	0	2e-05	0	0	0		Nitrospira	6	0.0% ± 0.00	0.0% ± 0.00	3.2% ± 0.03	3.6% ± 0.01				0.0% ± 0.00	0.0% ± 0.00
Bacteria	Planctomycetota	Planctomycetes	Pirellulales	Pirellulaceae	Pirellula	0.00022	0.00028	8e-05	0.03028	0.02894	0.03064	0.00464	0.0032	0.00326	0.00468	0.00524	0.00352	0	0	0	0.01068	0.01028	0.0094	0	0	0	0.00654	0.0069	0.00632	0	4e-05	6e-05	0.00888	0.00804	0.00794		Pirellula	63	0.0% ± 0.00	3.0% ± 0.01	0.4% ± 0.01	0.4% ± 0.01		1.0% ± 0.01		0.7% ± 0.00	0.0% ± 0.00	0.8% ± 0.01
Bacteria	Pseudomonadota	Alphaproteobacteria	Caulobacterales	Caulobacteraceae	Brevundimonas	0.00106	0.00114	0.00078	0.00014	6e-05	0.0001	0.00224	0.00276	0.0053	0.00032	0.00022	0.00022	0	0	0	0.03122	0.0324	0.0306	8e-05	2e-05	2e-05	0.00458	0.00664	0.007	0	0	0	0.00088	0.0009	0.00116		Brevundimonas	21	0.1% ± 0.00	0.0% ± 0.00	0.3% ± 0.02	0.0% ± 0.00		3.1% ± 0.01	0.0% ± 0.00	0.6% ± 0.01		0.1% ± 0.00
Bacteria	Pseudomonadota	Alphaproteobacteria	Rhodobacterales	Rhodobacteraceae	Pseudorhodobacter	0.00046	0.00034	0.00036	0.04768	0.04746	0.04508	0.00246	0.00208	0.00294	0.00348	0.00346	0.00306	8e-05	0	8e-05	0	0	0	0.00048	0.00038	0.00064	0	0	0	0	0	0	0.00026	0.00012	0.00012		Pseudorhodobacter	19	0.0% ± 0.00	4.7% ± 0.01	0.2% ± 0.00	0.3% ± 0.00	0.0% ± 0.00		0.1% ± 0.00			0.0% ± 0.00
Bacteria	Pseudomonadota	Alphaproteobacteria	Rhodobacterales	Rhodobacteraceae	Rhodobacter	0.00144	0.00142	0.00114	0.04162	0.04112	0.03924	0.01306	0.01488	0.01238	0.00824	0.00682	0.00592	0	0	0	0.02602	0.0266	0.02484	0	0	0	0.01254	0.01116	0.01078	6e-05	0	0	0.04948	0.05034	0.04602		Rhodobacter	32	0.1% ± 0.00	4.1% ± 0.01	1.3% ± 0.01	0.7% ± 0.01		2.6% ± 0.01		1.1% ± 0.01	0.0% ± 0.00	4.9% ± 0.02
Bacteria	Pseudomonadota	Alphaproteobacteria	Rhodobacterales	Rhodobacteraceae	Gemmobacter	0.00068	0.00068	0.00064	0.02876	0.02642	0.02566	0	0	0	0.00076	0.00104	0.00064	0	0	0	0.0102	0.01034	0.00992	0	0	0	0.00406	0.00434	0.00422	0	0	0	0.01846	0.01774	0.01638		Gemmobacter	2	0.1% ± 0.00	2.7% ± 0.02		0.1% ± 0.00		1.0% ± 0.00		0.4% ± 0.00		1.8% ± 0.01
Bacteria	Pseudomonadota	Alphaproteobacteria	Sphingomonadales	Sphingomonadaceae	Porphyrobacter	0.00132	0.0007	0.00082	0.1741	0.17698	0.16784	4e-05	0.0003	4e-05	0.00132	0.00202	0.0016	0	0	0	0.0352	0.03328	0.03452	0	0	0	0.00792	0.0077	0.00794	0	0	0	0.0196	0.01914	0.01882		Porphyrobacter	9	0.1% ± 0.00	17.3% ± 0.05	0.0% ± 0.00	0.2% ± 0.00		3.4% ± 0.01		0.8% ± 0.00		1.9% ± 0.00
Bacteria	Pseudomonadota	Gammaproteobacteria	Aeromonadales	Aeromonadaceae	Aeromonas	0.0255	0.02338	0.02282	0.08704	0.08552	0.08496	0.00246	0.0027	0.00348	0.04218	0.0447	0.04758	0	0	0	0.00158	0.00128	0.00134	0	0	0	0.0026	0.00214	0.00222	0	0	0	0.00034	0.00038	0.00038		Aeromonas	31	2.4% ± 0.01	8.6% ± 0.01	0.3% ± 0.01	4.5% ± 0.03		0.1% ± 0.00		0.2% ± 0.00		0.0% ± 0.00
Bacteria	Pseudomonadota	Gammaproteobacteria	Alteromonadales	Shewanellaceae	Shewanella	0	0	0	0	4e-05	6e-05	0.00012	0.00016	0.0002	0.0404	0.04646	0.04582	4e-05	0.00018	0	0	0	0	0	0	2e-05	0	0	0	0	0	0	2e-05	0	0		Shewanella	10		0.0% ± 0.00	0.0% ± 0.00	4.4% ± 0.03	0.0% ± 0.00		0.0% ± 0.00			0.0% ± 0.00
Bacteria	Pseudomonadota	Gammaproteobacteria	Burkholderiales	Comamonadaceae	Hydrogenophaga	0.00122	0.00118	0.00118	0.00326	0.00352	0.00326	0.0002	0.0003	0.00028	0.00324	0.00188	0.00204	0	0	0	0.025	0.0252	0.0265	0.00148	0.00108	0.00126	0.02536	0.02358	0.02328	0.00086	0.0006	0.00048	0.02786	0.02924	0.02604		Hydrogenophaga	53	0.1% ± 0.00	0.3% ± 0.00	0.0% ± 0.00	0.2% ± 0.01		2.6% ± 0.01	0.1% ± 0.00	2.4% ± 0.01	0.1% ± 0.00	2.8% ± 0.02
Bacteria	Pseudomonadota	Gammaproteobacteria	Burkholderiales	Comamonadaceae	Rhodoferax	0.0299	0.03124	0.02482	0.00254	0.0024	0.00236	0.03996	0.04134	0.04216	0.00874	0.01034	0.0095	0	0	0	0.0018	0.00208	0.00172	0	0	0	0.0004	0.0005	0.0001	0	0	0	0.00094	0.00088	0.00102		Rhodoferax	56	2.9% ± 0.03	0.2% ± 0.00	4.1% ± 0.01	1.0% ± 0.01		0.2% ± 0.00		0.0% ± 0.00		0.1% ± 0.00
Bacteria	Pseudomonadota	Gammaproteobacteria	Burkholderiales	Comamonadaceae	Simplicispira	0.02564	0.02638	0.0226	0	0	0	0.00332	0.0041	0.00346	0.00046	0.0009	0.00048	0.00036	0.00016	0.00022	0.00012	0.00024	0.0002	0.00036	0.00062	0.00116	0.00054	0.00026	0.0005	0	0	0	0.00016	0.00018	0.00016		Simplicispira	15	2.5% ± 0.02		0.4% ± 0.00	0.1% ± 0.00	0.0% ± 0.00	0.0% ± 0.00	0.1% ± 0.00	0.0% ± 0.00		0.0% ± 0.00
Bacteria	Pseudomonadota	Gammaproteobacteria	Pseudomonadales	Moraxellaceae	Acinetobacter	0.00012	0.00024	0.00014	0.00308	0.00386	0.00372	0.00196	0.00196	0.0019	0.00442	0.0049	0.00414	0.0036	0.00322	0.0037	0.00092	0.0013	0.00114	0	0.0002	0.00022	0.04484	0.04368	0.0404	0.00012	0.00022	0.00014	0	0.00012	0.0001		Acinetobacter	53	0.0% ± 0.00	0.4% ± 0.00	0.2% ± 0.00	0.4% ± 0.00	0.4% ± 0.00	0.1% ± 0.00	0.0% ± 0.00	4.3% ± 0.02	0.0% ± 0.00	0.0% ± 0.00
Bacteria	Pseudomonadota	Gammaproteobacteria	Pseudomonadales	Pseudomonadaceae	Pseudomonas	0.00238	0.00238	0.00118	0.00742	0.00722	0.00742	0.00198	0.00238	0.00202	0.00072	0.0016	0.00112	0.00858	0.00874	0.00674	0.00032	0.0005	0.00068	0.03018	0.02504	0.03044	0.00534	0.0041	0.00418	0.00892	0.00936	0.00928	0.00024	0.00028	0.00024		Pseudomonas	81	0.2% ± 0.01	0.7% ± 0.00	0.2% ± 0.00	0.1% ± 0.00	0.8% ± 0.01	0.1% ± 0.00	2.9% ± 0.03	0.5% ± 0.01	0.9% ± 0.00	0.0% ± 0.00
Bacteria	Pseudomonadota	Gammaproteobacteria	Xanthomonadales	Rhodanobacteraceae	Rhodanobacter	0.08922	0.0952	0.07322	0	0	0	0	0	0	0	0	0	0	0	0	8e-05	0	0.0001	0	2e-05	4e-05	0	0	0	0	0	0	0	4e-05	2e-05		Rhodanobacter	14	8.6% ± 0.11					0.0% ± 0.00	0.0% ± 0.00			0.0% ± 0.00
Bacteria	Pseudomonadota	Gammaproteobacteria	Xanthomonadales	Xanthomonadaceae	Thermomonas	0.02994	0.02998	0.02424	0.0001	8e-05	0.00018	0.0015	0.00242	0.00346	0.00024	0.00012	0.00028	0	0	0	0.00796	0.00854	0.00758	0	0	0	0.00282	0.00214	0.00214	0	0	0	0.00608	0.00588	0.0057		Thermomonas	11	2.8% ± 0.03	0.0% ± 0.00	0.2% ± 0.01	0.0% ± 0.00		0.8% ± 0.00		0.2% ± 0.00		0.6% ± 0.00
Bacteria	Synergistota	Synergistia	Synergistales	Synergistaceae	Acetomicrobium	0	0	0	0	0	0	0.00016	0.00012	0	0	0	0.0002	0.00014	6e-05	6e-05	0	0	0	0	0	0	0	0	0	0.03372	0.03458	0.03416	0	0	0		Acetomicrobium	2			0.0% ± 0.00	0.0% ± 0.00	0.0% ± 0.00				3.4% ± 0.00
Bacteria	Verrucomicrobiota	Verrucomicrobiae	Verrucomicrobiales	Rubritaleaceae	Luteolibacter	0.05942	0.05826	0.05312	0.0005	0.00066	0.00062	0.0003	0.0005	0.00074	0.00492	0.00518	0.0049	0	0	8e-05	0.03798	0.03832	0.03648	0	4e-05	6e-05	0.00928	0.01204	0.00986	2e-05	6e-05	0	0.00928	0.0088	0.00926		Luteolibacter	44	5.7% ± 0.03	0.1% ± 0.00	0.1% ± 0.00	0.5% ± 0.00	0.0% ± 0.00	3.8% ± 0.01	0.0% ± 0.00	1.0% ± 0.01	0.0% ± 0.00	0.9% ± 0.00
Bacteria	Verrucomicrobiota	Verrucomicrobiae	Verrucomicrobiales	Verrucomicrobiaceae	Prosthecobacter	0.0097	0.01024	0.00886	0.00026	0.0002	0.00014	0.00148	0.00132	0.00058	0.00204	0.00146	0.00196	0	0	0	0.02986	0.03026	0.03122	0	0	0	0.00746	0.0088	0.00768	0	0	0	0.00236	0.00222	0.00212		Prosthecobacter	33	1.0% ± 0.01	0.0% ± 0.00	0.1% ± 0.00	0.2% ± 0.00		3.0% ± 0.01		0.8% ± 0.01		0.2% ± 0.00
[truncated: 9 more columns]
